# Supplementary material for: Modeling the Predictive Value of Evidence-Based Referral Criteria to Support Healthy Gestational Weight Gain among an Australian Pregnancy Cohort
Source: Nutrients. 2022 Jan 17;14(2):381. doi: 10.3390/nu14020381 (PMC8779448; doi:10.3390/nu14020381)
Supplement: Supplementary file 1 [file nutrients-14-00381-s001.zip]

Archive with 1 entries (1 files):
- nutrients-1534608-supplementary.pdf
